# Supplementary material for: Optimizing single cell RNA sequencing of stem cells. A streamlined workflow for enhanced sensitivity and reproducibility in hematopoietic studies. The use of human umbilical cord blood-derived hematopoietic stem and progenitor cells
Source: Front Cell Dev Biol. 2025 May 15;13:1590889. doi: 10.3389/fcell.2025.1590889 (PMC12119605; doi:10.3389/fcell.2025.1590889)
Supplement: Supplementary file 2 [file DataSheet1.zip]

Archive with 4 entries (4 files):
- Supplementary figure 1.TIFF
- Supplementary figure 2A-B.TIF
- Supplementary figure 2C-D.TIF
- Supplementary figure 3.TIFF
